# Supplementary material for: Effect of Thermal Treatment on the Self-Assembly of Wheat Gluten Polypeptide
Source: Molecules. 2023 Jan 14;28(2):834. doi: 10.3390/molecules28020834 (PMC9862778; doi:10.3390/molecules28020834)
Supplement: Supplementary file 1 [file molecules-28-00834-s001.zip]

Archive with 1 entries (1 files):
- molecules-2097121-supplementary.pdf
